# Supplementary material for: Can a Top Predator Persist After One of the World's Largest Mining Dam Failures? Occupancy Dynamics of the Neotropical Otter in Brazil's Paraopeba River
Source: Ecol Evol. 2026 Apr 7;16(4):e73366. doi: 10.1002/ece3.73366 (PMC13054238; doi:10.1002/ece3.73366)
Supplement: Supplementary file 1 — Data S1: ece373366‐sup‐0001‐Supinfo.zip. [file ECE3-16-e73366-s001.zip]

Archive with 3 entries (3 files):
- Script_Occupancy_Estimation.R
- ModAverage_Calcutation.R
- Occurrence-matrix.csv
