# Supplementary material for: Can a Top Predator Persist After One of the World's Largest Mining Dam Failures? Occupancy Dynamics of the Neotropical Otter in Brazil's Paraopeba River
Source: Ecol Evol. 2026 Apr 7;16(4):e73366. doi: 10.1002/ece3.73366 (PMC13054238; doi:10.1002/ece3.73366)
Supplement: Supplementary file 1 — Data S1: ece373366‐sup‐0001‐Supinfo.zip. [file ECE3-16-e73366-s001.zip › Script_Occupancy_Estimation.R]

##### SCRIPT POPULATION MODELING – OTTER OCCUPANCY

##===========================================================================##
##
## Title: Otter Model Script
##
## Authors: Rodrigo Lima Massara (rmassara@gmail.com) 
## and Paloma Marques Santos (paloma.marsantos@gmail.com)
##
## Created on: 2023-05-29
## Last modified: 2026-02-10
## 
## Objective: Dynamic (multi-season) occupancy model script to model the 
## distribution of otters along the Paraopeba River as a function of spatial
## and temporal variables.

## Notes: This script uses a dynamic (i.e., multi-season) occupancy model to 
## assess the factors influencing otter distribution along the Paraopeba River, 
## both at the spatial scale (i.e., sampling unit) and temporal scale (over time).
##
## Last executed on: 2026-02-10
##- OS: Windows 11 x64 (build 19042)
##- Language: R version 4.3.3 
##
##===========================================================================##
R.version.string
#### PACKAGES ####
if(!require("dplyr")){install.packages("dplyr")} # Package for data manipulation
if(!require("corrplot")){install.packages("corrplot")} # Package for correlation plots
if(!require("Hmisc")){install.packages("Hmisc")} # Package for graphical and statistical tools
if(!require("tidyr")){install.packages("tidyr")} # Package for tidying and reshaping data
if(!require("foreach")){install.packages("foreach")} # Package for parallel computing
if(!require("magrittr")){install.packages("magrittr")} # For piping operations (%>%)
if(!require("ggplot2")){install.packages("ggplot2")} # For visualizing (plotting) results
if(!require("ggpubr")){install.packages("ggpubr")} # Package for publication-ready plots
if(!require("unmarked")){install.packages("unmarked")} # For occupancy analysis
if(!require("AICcmodavg")){install.packages("AICcmodavg")} # For GOF (overdispersion) tests and AICc tables
if(!require("MuMIn")){install.packages("MuMIn")} # For GOF (overdispersion) tests and AICc tables
if(!require("magrittr")){install.packages("magrittr")} # For GOF (overdispersion) tests and AICc tables
if(!require("arm")){install.packages("arm")} # For GOF (overdispersion) tests and AICc tables
if(!require("reshape2")){install.packages("reshape2")} # For data reshaping functions
if(!require("cowplot")){install.packages("cowplot")} # For combining multiple ggplot objects
if(!require("RColorBrewer")){install.packages("RColorBrewer")} # For creating nice looking color palettes - colorblind Friendly


#### DATA ####

setwd ("C:/.../.../...")
df <- read.csv("Occurrence-matrix.csv", sep=";") #creates the dataframe from a csv file

detection_history <- df[,1:20] #subset of detection history

# Subset site-level covariates from the data frame
site_cov <- df %>%
  dplyr::select(dist,Veg,vel1,vel2,vel3,vel4,vel5,turb1,turb2,turb3,turb4,turb5,
                season1,season2,season3,season4,season5)

# Subset observation-level covariates from the data frame
obs_cov <- df %>%
  dplyr::select(VE1, VE2, VE3, VENA1, VE4, VE5, VE6, VENA2, VE7, VE8, VE9, VE10, VE11, 
                VE12, VE13, VE14,VE15, VE16, VENA3, VENA4)

obsCovs= list(obs_cov = obs_cov)

#### ANALYSIS SECTIONS ####

# Building the unmarkedMultFrameOccu. dif_season = sampling seasons (time since the dam collapse)
lontra_unmarkedMultFrame <- unmarkedMultFrame( 
  y <- detection_history,
  numPrimary = 5,
  obsCovs= list(obs_cov = obs_cov), 
  siteCovs = dplyr::select(site_cov,dist,Veg,vel1,turb1),
  yearlySiteCovs = list(dif_vel = dplyr::select(site_cov,vel1,vel2,vel3,vel4,vel5), #Velocity
                        dif_turb = dplyr::select(site_cov,turb1,turb2,turb3,
                                                 turb4,turb5), #Turbidity
                        dif_season = dplyr::select(site_cov,season1,season2,
                                                   season3,season4,season5))) #Time

# Scaling variables
lontra_unmarkedMultFrame@siteCovs$dist<- scale(lontra_unmarkedMultFrame@siteCovs$dist)
lontra_unmarkedMultFrame@siteCovs$Veg <- scale(lontra_unmarkedMultFrame@siteCovs$Veg)
lontra_unmarkedMultFrame@siteCovs$vel1 <- scale(lontra_unmarkedMultFrame@siteCovs$vel1)
lontra_unmarkedMultFrame@siteCovs$turb1 <- scale(lontra_unmarkedMultFrame@siteCovs$turb1)
lontra_unmarkedMultFrame@yearlySiteCovs$dif_vel<- scale(lontra_unmarkedMultFrame@yearlySiteCovs$dif_vel)
lontra_unmarkedMultFrame@yearlySiteCovs$dif_turb <- scale(lontra_unmarkedMultFrame@yearlySiteCovs$dif_turb)
lontra_unmarkedMultFrame@obsCovs$obs_cov<- scale(lontra_unmarkedMultFrame@obsCovs$obs_cov)

# Visualizing the data that will be used in colext to build the models
summary(lontra_unmarkedMultFrame)

# Building candidate models in a list
Cand.mod <- list()

# 1 – ψ, γ, ε and p null (intercept-only models).
Cand.mod[[1]] <- colext(
  psiformula = ~1,
  gammaformula = ~1,
  epsilonformula = ~1,
  pformula = ~1,
  data = lontra_unmarkedMultFrame,
  method = "BFGS", control = list(trace = 1, maxit = 1e4))

# 2 – ψ, γ, and ε null; p depends on distance.
Cand.mod[[2]] <- colext(
  psiformula = ~1,
  gammaformula = ~1,
  epsilonformula = ~1,
  pformula = ~dist,
  data = lontra_unmarkedMultFrame,
  method = "BFGS", control = list(trace = 1, maxit = 1e4))

# 3 – ψ, γ, and ε null; p depends on year (time).
Cand.mod[[3]] <- colext(
  psiformula = ~1,
  gammaformula = ~1,
  epsilonformula = ~1,
  pformula = ~dif_season, #Time
  data = lontra_unmarkedMultFrame,
  method = "BFGS", control = list(trace = 1, maxit = 1e4))

# 4 – ψ, γ, and ε null; p depends on the number of observations (Effort).
Cand.mod[[4]] <- colext(
  psiformula = ~1,
  gammaformula = ~1,
  epsilonformula = ~1,
  pformula = ~obs_cov,
  data = lontra_unmarkedMultFrame,
  method = "BFGS", control = list(trace = 1, maxit = 1e4))

# 5 – ψ, γ, and ε depend on distance; p null.
Cand.mod[[5]] <- colext(
  psiformula = ~dist,
  gammaformula = ~dist,
  epsilonformula = ~dist,
  pformula = ~1,
  data = lontra_unmarkedMultFrame,
  method = "BFGS", control = list(trace = 1, maxit = 1e4))

# 6 - ψ, γ, ε, and p depend on distance.
Cand.mod[[6]] <- colext(
  psiformula = ~dist,
  gammaformula = ~dist,
  epsilonformula = ~dist,
  pformula = ~dist,
  data = lontra_unmarkedMultFrame,
  method = "BFGS", control = list(trace = 1, maxit = 1e4))

# 7– ψ, γ, and ε depend on distance; p depends on year (time).
Cand.mod[[7]] <- colext(
  psiformula = ~dist,
  gammaformula = ~dist,
  epsilonformula = ~dist,
  pformula = ~dif_season,
  data = lontra_unmarkedMultFrame,
  method = "BFGS", control = list(trace = 1, maxit = 1e4))

# 8 – ψ, γ, and ε depend on distance; p depends on the number of observations (Effort).
Cand.mod[[8]] <- colext(
  psiformula = ~dist,
  gammaformula = ~dist,
  epsilonformula = ~dist,
  pformula = ~obs_cov,
  data = lontra_unmarkedMultFrame,
  method = "BFGS", control = list(trace = 1, maxit = 1e4))

# 9 – ψ, γ, and ε depend on vegetation; p null.
Cand.mod[[9]] <- colext(
  psiformula = ~Veg,
  gammaformula = ~Veg,
  epsilonformula = ~Veg,
  pformula = ~1,
  data = lontra_unmarkedMultFrame,
  method = "BFGS", control = list(trace = 1, maxit = 1e4))

# 10 – ψ, γ, and ε depend on vegetation; p depends on distance.
Cand.mod[[10]] <- colext(
  psiformula = ~Veg,
  gammaformula = ~Veg,
  epsilonformula = ~Veg,
  pformula = ~dist,
  data = lontra_unmarkedMultFrame,
  method = "BFGS", control = list(trace = 1, maxit = 1e4))

# 11 – ψ, γ, and ε depend on vegetation; p depends on year (time).
Cand.mod[[11]] <- colext(
  psiformula = ~Veg,
  gammaformula = ~Veg,
  epsilonformula = ~Veg,
  pformula = ~dif_season,
  data = lontra_unmarkedMultFrame,
  method = "BFGS", control = list(trace = 1, maxit = 1e4))

# 12 – ψ, γ, and ε depend on vegetation; p depends on the number of observations (#Effort).
Cand.mod[[12]] <- colext(
  psiformula = ~Veg,
  gammaformula = ~Veg,
  epsilonformula = ~Veg,
  pformula = ~obs_cov, 
  data = lontra_unmarkedMultFrame,
  method = "BFGS", control = list(trace = 1, maxit = 1e4))

# 13 – ψ depends on velocity in year 1; γ depends on inter-annual velocity 
# variation; ε depends on inter-annual velocity variation; p null.
Cand.mod[[13]] <- colext(
  psiformula = ~vel1, #Velocity in the first year
  gammaformula = ~dif_vel,#inter-annual velocity variation
  epsilonformula = ~dif_vel,
  pformula = ~1,
  data = lontra_unmarkedMultFrame,
  method = "BFGS", control = list(trace = 1, maxit = 1e4))

# 14 – ψ depends on velocity in year 1; γ depends on inter-annual velocity 
# variation; ε depends on inter-annual velocity variation; p depends on distance.
Cand.mod[[14]] <- colext(
  psiformula = ~vel1,
  gammaformula = ~dif_vel,
  epsilonformula = ~dif_vel,
  pformula = ~dist,
  data = lontra_unmarkedMultFrame,
  method = "BFGS", control = list(trace = 1, maxit = 1e4))

# 15 – ψ depends on velocity in year 1; γ depends on inter-annual velocity 
# variation; ε depends on inter-annual velocity variation; p depends on year(time).
Cand.mod[[15]] <- colext(
  psiformula = ~vel1,
  gammaformula = ~dif_vel,
  epsilonformula = ~dif_vel,
  pformula = ~dif_season,
  data = lontra_unmarkedMultFrame,
  method = "BFGS", control = list(trace = 1, maxit = 1e4))

# 16 – ψ depends on velocity in year 1; γ depends on inter-annual velocity 
# variation; ε depends on inter-annual velocity variation; p depends on the number of observations (Effort).
Cand.mod[[16]] <- colext(
  psiformula = ~vel1,
  gammaformula = ~dif_vel,
  epsilonformula = ~dif_vel,
  pformula = ~obs_cov,
  data = lontra_unmarkedMultFrame,
  method = "BFGS", control = list(trace = 1, maxit = 1e4))

# 17 – ψ depends on turbidity in year 1; γ depends on inter-annual turbidity 
# variation; ε depends on inter-annual turbidity variation; p null.
Cand.mod[[17]] <- colext(
  psiformula = ~turb1, #Tudbidity in the first year
  gammaformula = ~dif_turb, #inter-annual turbidity variation
  epsilonformula = ~dif_turb,
  pformula = ~1,
  data = lontra_unmarkedMultFrame,
  method = "BFGS", control = list(trace = 1, maxit = 1e4))

# 18 – ψ depends on turbidity in year 1; γ depends on inter-annual turbidity 
# variation; ε depends on inter-annual turbidity variation; p depends on distance.
Cand.mod[[18]] <- colext(
  psiformula = ~turb1,
  gammaformula = ~dif_turb,
  epsilonformula = ~dif_turb,
  pformula = ~dist,
  data = lontra_unmarkedMultFrame,
  method = "BFGS", control = list(trace = 1, maxit = 1e4))

# 19 – ψ depends on turbidity in year 1; γ depends on inter-annual turbidity 
# variation; ε depends on inter-annual turbidity variation; p depends on year(time).
Cand.mod[[19]] <- colext(
  psiformula = ~turb1,
  gammaformula = ~dif_turb,
  epsilonformula = ~dif_turb,
  pformula = ~dif_season,
  data = lontra_unmarkedMultFrame,
  method = "BFGS", control = list(trace = 1, maxit = 1e4))

# 20 – ψ depends on turbidity in year 1; γ depends on inter-annual turbidity 
# variation; ε depends on inter-annual turbidity variation; p depends on the number of observations (Effort).
Cand.mod[[20]] <- colext(
  psiformula = ~turb1,
  gammaformula = ~dif_turb,
  epsilonformula = ~dif_turb,
  pformula = ~obs_cov,
  data = lontra_unmarkedMultFrame,
  method = "BFGS", control = list(trace = 1, maxit = 1e4))

# 21 – ψ null; γ and ε depend on year; p null.
Cand.mod[[21]] <- colext(
  psiformula = ~1,
  gammaformula = ~dif_season,
  epsilonformula = ~dif_season,
  pformula = ~1,
  data = lontra_unmarkedMultFrame,
  method = "BFGS", control = list(trace = 1, maxit = 1e4))

# 22 – ψ null; γ and ε depend on year; p depends on distance.
Cand.mod[[22]] <- colext(
  psiformula = ~1,
  gammaformula = ~dif_season,
  epsilonformula = ~dif_season,
  pformula = ~dist,
  data = lontra_unmarkedMultFrame,
  method = "BFGS", control = list(trace = 1, maxit = 1e4))

# 23 – ψ null; γ, ε, and p depend on year (time).
Cand.mod[[23]] <- colext(
  psiformula = ~1,
  gammaformula = ~dif_season,
  epsilonformula = ~dif_season,
  pformula = ~dif_season,
  data = lontra_unmarkedMultFrame,
  method = "BFGS", control = list(trace = 1, maxit = 1e4))

# 24 – ψ null; γ and ε depend on year; p depends on the number of observations (Effort).
Cand.mod[[24]] <- colext(
  psiformula = ~1,
  gammaformula = ~dif_season,
  epsilonformula = ~dif_season,
  pformula = ~obs_cov,
  data = lontra_unmarkedMultFrame,
  method = "BFGS", control = list(trace = 1, maxit = 1e4))

# Models name. Here, we assume that Time = dif_season, sampling seasons (time since the dam collapse), 
#Effort = obs_cov, number of observations, Velocity = Vel1, Velocity in the first year (only for psi), 
#Velocity = dif_vel, inter-annual velocity variation (only for epslon and gamma), Turbidity = Turb1, 
#turbidity in the first year, Turbidity = dif=turb, inter-annual turbidity variation (only for epslon and gamma)
modnames <- c(
  "1 + 1 + 1 + 1",                                                  # 1 – ψ, γ, ε, and p ~ null
  "1 + 1 + 1 + Distance",                                           # 2 – ψ, γ, ε null; p ~ distance
  "1 + 1 + 1 + Time",                                               # 3 – ψ, γ, ε null; p ~ Time (DifSeason)
  "1 + 1 + 1 + Effort",                                             # 4 – ψ, γ, ε null; p ~ Effort (obs_cov)
  "Distance + Distance + Distance + 1",                             # 5 – ψ, γ, ε ~ distance; p null
  "Distance + Distance + Distance + Distance",                      # 6 – ψ, γ, ε, and p ~ distance
  "Distance + Distance + Distance + Time",                          # 7 – ψ, γ, ε ~ distance; p ~ Time
  "Distance + Distance + Distance + Effort",                        # 8 – ψ, γ, ε ~ distance; p ~ obs_cov
  "Vegetation + Vegetation + Vegetation + 1",                       # 9 – ψ, γ, ε ~ vegetation; p null
  "Vegetation + Vegetation + Vegetation + Distance",                # 10 – ψ, γ, ε ~ vegetation; p ~ distance
  "Vegetation + Vegetation + Vegetation + Time",                    # 11 – ψ, γ, ε ~ vegetation; p ~ Time
  "Vegetation + Vegetation + Vegetation + Effort",                  # 12 – ψ, γ, ε ~ vegetation; p ~ obs_cov
  "Velocity + Velocity + Velocity + 1",                             # 13 – ψ ~ vel1  γ, ε ~ dif_vel; p ~ null
  "Velocity + Velocity + Velocity + Distance",                      # 14 – ψ ~ vel1; γ, ε ~ dif_vel; p ~ distance
  "Velocity + Velocity + Velocity + Time",                          # 15 – ψ ~ vel1; γ, ε ~ dif_vel; p ~ Time
  "Velocity + Velocity + Velocity + Effort",                        # 16 – ψ ~ vel1; γ, ε ~ dif_vel; p ~ obs_cov
  "Turbidity + Turbidity + Turbidityb + 1",                         # 17 – ψ ~ turb1; γ, ε ~ dif_turb; p ~ null
  "Turbidity + Turbidity + Turbidity + Distance",                   # 18 – ψ ~ turb1; γ, ε ~ dif_turb;; p ~ distance
  "Turbidity + Turbidity + Turbidity + Time",                       # 19 – ψ ~ turb1; γ, ε ~ dif_turb;; p ~ Time
  "Turbidity + Turbidity + Turbidity + Effort",                     # 20 – ψ ~ turb1; γ, ε ~ dif_turb;; p ~ obs_cov
  "1 + Time + Time + 1",                                            # 21 – ψ null; γ, ε ~ Time; p ~ null  (corrected)
  "1 + Time + Time + Distance",                                     # 22 – ψ null; γ, ε ~ Time; p ~ distance
  "1 + Time + Time + Time",                                         # 23 – ψ null; γ, ε ~ Time; p ~ Time
  "1 + Time + Time + Effort"                                        # 24 – ψ null; γ, ε ~ Time; p ~ obs_cov
)

Cand.mod <- setNames(Cand.mod, modnames)

length(Cand.mod)
length(modnames)

print(Cand.mod)
print(modnames)

print(Cand.mod$`Dist + Dist + Dist + 1`)

# MacKenzie–Bailey GOF test (overdispersion test). Use the most parameterized model.
# Since we have more than one most-parameterized model, choose one for the test.
# Simulates capture histories (if the model is adequate). Compares observed X2 vs simulated X2.
# Should simulate at least 1,000–5,000 times for reliable distributions.
# May take a long time for large datasets.
# We want c-hat ≈ 1 and a p-value > 0.05.
mb.boot <- AICcmodavg::mb.gof.test(Cand.mod[[20]],
                                   nsim = 10000) # At least 1000


# SAVING OVERDISPERSION TEST RESULTS #
dir.create("Results")
print(mb.boot, digit.vals = 1000, digits.chisq = 4)
save(mb.boot, file = "Results/Lontrasbootstrap_sobredispersao.RData")
load("Results/Lontrasbootstrap_sobredispersao.RData")

# Robust function to extract results from mb.gof.test()
.extract_first <- function(...) {
  for (x in list(...)) if (!is.null(x)) return(x)
  NULL
}

summarize_mb_gof <- function(mb, model_name) {
  chi <- .extract_first(mb$chi.square, mb$Chi.square, mb$Chi.Square, mb$chisq)
  df  <- .extract_first(mb$df, mb$DF, mb$dfree)
  pv  <- .extract_first(mb$p.value, mb$P.value, mb$pvalue)
  ch  <- .extract_first(mb$c.hat, mb$chat, mb$cHat)
  ns  <- .extract_first(mb$nsim, mb$nsims, mb$n.sims)
  
  chi_total <- if (is.null(chi)) NA_real_ else sum(as.numeric(chi), na.rm = TRUE)
  df_total  <- if (is.null(df))  NA_real_ else sum(as.numeric(df),  na.rm = TRUE)
  
  p_overall <- if (is.null(pv)) NA_real_ else {
    pv <- as.numeric(pv)
    pv[length(pv)]
  }
  
  c_hat_overall <- if (is.null(ch)) NA_real_ else {
    ch <- as.numeric(ch)
    ch[length(ch)]
  }
  
  data.frame(
    model   = model_name,
    chi_sq  = chi_total,
    df      = df_total,
    p_value = p_overall,
    c_hat   = c_hat_overall,
    nsim    = if (is.null(ns)) NA_integer_ else as.integer(ns),
    qaicc_recommended = ifelse(!is.na(c_hat_overall) & c_hat_overall > 1.2, TRUE, FALSE),
    row.names = NULL
  )
}

# ---- Exemple: one model ----
gof_res <- summarize_mb_gof(mb.boot, modnames[20])
gof_res 
write.csv(gof_res, "Results/GOF_mbtest_model20.csv", row.names = FALSE)

AICTab <- aictab(cand.set = Cand.mod, modnames = modnames, c.hat=1.00) # Change the c-hat value if there is overspreading.
write.csv(AICTab, file = "Results/AICTab.csv", row.names = TRUE)
summary(Cand.mod$`Dist + Dist + Dist + 1`)

# ---- Export coefficients (logit-scale) from all colext models ----
# Prerequisite: Cand.mod list (colext models) and modnames vector of the same length

stopifnot(length(Cand.mod) == length(modnames))

# Function to "tidy" a colext model (logit scale)
tidy_colext <- function(fit, model_name) {
    cf <- coef(fit)
  vc <- vcov(fit)
  se <- sqrt(diag(vc))
  z  <- cf / se
  p  <- 2 * pnorm(abs(z), lower.tail = FALSE)
  
  terms <- names(cf)
  
  # Extracts the parameter name (before the parenthesis): psi, gamma, epsilon, p
    param <- sub("\\(.*", "", terms)
  
  # Extracts the term inside the parentheses: "Intercept", "area", "veg", etc.
  term  <- sub("^[^\\(]+\\((.*)\\)$", "\\1", terms)
  
  out <- data.frame(
    model    = model_name,
    param    = param,
    term     = term,
    estimate = as.numeric(cf),
    SE       = as.numeric(se),
    z        = as.numeric(z),
    p_value  = as.numeric(p),
    row.names = NULL, check.names = FALSE
  )
 # Sorts in the standard order: psi / gamma / epsilon / p
  ord <- factor(out$param, levels = c("psi", "gamma", "epsilon", "p"))
  out[order(ord, out$term), ]
}

 # Apply to all models

res_list <- Map(tidy_colext, Cand.mod, modnames)
res_all  <- do.call(rbind, res_list)

# Save a single CSV file with all coefficients
write.csv(res_all, file = "Results/coefficients_logit_allmodels.csv", row.names = FALSE)

### BOOTSTRAP ####

Boot_results <- list() # List to store the results

# Loop through the models in the 'Cand.mod' list

### To run in parallel

# doParallel::registerDoParallel(cores = 4)
#
# CI_Results <- foreach(i = Cand.mod) %do% {
#   model <- i
#   # Perform nonparametric bootstrap
#   boot_results <- nonparboot(model, B = 10) # takes a long time
#   # Store the results
# }


for (i in 1:length(Cand.mod)) {
  # Fit the model
  model <- Cand.mod[[i]]
  # Perform nonparametric bootstrap
  Boot_results. <- nonparboot(model, B = 100) # demora muito
  # Store the results
  Boot_results[[i]] <- Boot_results.
  print(i)
}

save(Boot_results,file = "Results/dfResults_exemple.RData")
load("Results/dfResults_exemple.RData")

#### PSI: OCCUPANCY PROBABILITY####
source("ModAverage_Calcutation.R") #external scrpit, which contains the function "ModAvg_Global()"
PsiPredicted <- ModAvg_Global(models = Boot_results, c.hat = 1.00)
PsiPredicted

## BY SESSION

predicted_occupancy <- PsiPredicted$predicted_occupancy

## plotting occupancy probability for each session ##

psi_pred_plot <- ggplot(predicted_occupancy, 
                       aes(x = year, y = predicted)) +
  geom_errorbar(aes(ymin = CImin,
                    ymax = CImax),
                width = .1) +
  geom_point(size = 3) +
  scale_y_continuous(limits = c(0,1.0),
                     breaks = c(0, 0.25, 0.5, 0.75, 1.0)) +
  scale_x_continuous(breaks = c(0, 1, 2, 3, 4, 5)) +
  labs(x = "Season", y = "Occupancy probability (ψ)") +
  theme_bw() +
  theme(axis.text = element_text(size = 18), 
        axis.title = element_text(size = 20),
        axis.title.x = element_text(margin = margin(t = 15)), 
        axis.title.y = element_text(margin = margin(r = 20)))

psi_pred_plot
dir.create("Graphs")
png("Graphs/psi_pred_plot.png", width = 10, height = 10, units = "in", res = 300)
dev.off()

## BY SESSIONS AND BY TRANSECTS

PsiByST <- PsiPredicted$PondProOc

PsiByST <- cbind.data.frame(PsiByST,
                            x = rep(1:5, 5),
                            y = rep(1:5, each = 5))

head(PsiByST)

PsiByST$Sessoes <- gsub(x = PsiByST$Sessoes, pattern = "Sessao", replacement = "Season")

fig_occu_transect <- ggplot(data = PsiByST, aes(x = x, y = y, fill = Predicted)) +
  geom_point(size = 10, pch = 22, color = "white") +
  theme_bw() +
  ylab(label = "Region") +
  xlab(label = "Transect") +
  scale_fill_gradientn(colours = c("#8c510a",
                                   "#d8b365",
                                   "#f6e8c3",
                                   "#c7eae5",
                                   "#5ab4ac",
                                   "#01665e"), 
                       values = c(0, 0.2, 0.4, 0.6, 0.8, 1),
                       limits = c(0,1), 
                       name = "") +
  ggtitle("") +
  scale_y_continuous(labels = c("URRUp","IRR1","IRR2","IRR3","URRDown")) +
  facet_grid(cols = vars(Sessoes))+
  theme(
    axis.title = element_text(size = 20),
    axis.text = element_text(size = 18),
    plot.title = element_text(size = 18),
    strip.text = element_text(size = 20),
    legend.text = element_text(size = 18),
    axis.title.x = element_text(margin = margin(t = 15)), # distance to X axis
    axis.title.y = element_text(margin = margin(r = 20)))# distance to y axis)

fig_occu_transect
png("Graphs/fig_occupa_transect.png", width = 18, height = 5, units = "in", res = 500)
dev.off()

## Occupancy probability in session 1 as a function of distance ##

## --- 1) Ensure data.frame format and identify the correct columns ---
AICTab_df <- as.data.frame(AICTab)

col_mod   <- grep("Mod|Model", names(AICTab_df), value = TRUE)[1]          # "Modnames" or "Model"
col_delta <- grep("Delta",    names(AICTab_df), value = TRUE)[1]            # "Delta_AICc" orsimilar

stopifnot(!is.na(col_mod), !is.na(col_delta))

## --- 2) Selecionar modelos com ΔAICc < 2 por NOME ---
mods_delta2_names <- AICTab_df[[col_mod]][ AICTab_df[[col_delta]] < 2 ]

if (length(mods_delta2_names) == 0) {
  ## If none have Δ < 2, select the best model (Δ = 0) and display a warning
    mods_delta2_names <- AICTab_df[[col_mod]][ which.min(AICTab_df[[col_delta]]) ]
  message("No models with ΔAICc < 2; using the model with the lowest AICc (Δ = 0).")
}

## --- 3) Map model names to indices in 'modnames' / 'Cand.mod' ---
idx <- match(mods_delta2_names, modnames)
if (any(is.na(idx))) {
  stop("Some model names in AICTab were not found in 'modnames'. Check consistency between 'modnames' and 'AICTab'.")
}

## (Optional) check which models will be used
print(data.frame(usando_modelos = mods_delta2_names, indice = idx), row.names = FALSE)

## Creating distance sequence
dist_seq <- seq(
  min(lontra_unmarkedMultFrame@siteCovs$dist, na.rm = TRUE),
  max(lontra_unmarkedMultFrame@siteCovs$dist, na.rm = TRUE),
  length.out = 200
)

newdata_psi <- data.frame(
  dist  = dist_seq,
  Veg   = mean(lontra_unmarkedMultFrame@siteCovs$Veg,   na.rm = TRUE),
  vel1  = mean(lontra_unmarkedMultFrame@siteCovs$vel1,  na.rm = TRUE),
  turb1 = mean(lontra_unmarkedMultFrame@siteCovs$turb1, na.rm = TRUE)
)

## --- 5) Prediction: single model vs. model averaging ---


if (length(idx) == 1) {
  ## A single model with ΔAICc < 2 -> use predict() from colext with type = "psi"
    best_model <- Cand.mod[[idx]]
  pred <- predict(best_model, type = "psi", newdata = newdata_psi)
  
  psi_df <- data.frame(
    newdata_psi,
    Predicted = pred$Predicted,
    lower     = pred$lower,
    upper     = pred$upper
  )
  
} else {
  ## More than one model with ΔAICc < 2 -> model averaging restricted to the subset
  sub_cand  <- Cand.mod[idx]
  sub_names <- modnames[idx]
  
  pred_ma <- AICcmodavg::modavgPred(
    cand.set  = sub_cand,
    modnames  = sub_names,
    parm.type = "psi",
    newdata   = newdata_psi,
    c.hat     = 1.0
  )[c("mod.avg.pred", "lower.CL", "upper.CL")]
  
  psi_df <- data.frame(
    newdata_psi,
    Predicted = pred_ma$mod.avg.pred,
    lower     = pred_ma$lower.CL,
    upper     = pred_ma$upper.CL
  )
}


# Plotting

psi_plot <- ggplot(psi_df, aes(x = dist, y = Predicted)) +
  geom_ribbon(aes(ymin = lower, ymax = upper), alpha = 0.5, linetype = "dashed") +
  geom_line(linewidth = 1.25) +
  labs(x = "", y = "Occupancy probability (ψ)") +
  theme_bw() +
  theme(plot.margin = unit(c(1, 1, 1, 1), "cm"))+
  coord_cartesian(ylim = c(0,1)) +
  theme(axis.text = element_text(size = 18), 
        axis.title = element_text(size = 20),
        axis.title.x = element_text(margin = margin(t = 15)), 
        axis.title.y = element_text(margin = margin(r = 20)))
psi_plot
png("Graphs/psi_plot.png", width = 10, height = 10, units = "in", res = 300)
dev.off()


#### GAMMA: COLONIZATION PROBABILITY ####
# First, set up a new dataframe with all variables.
# Prediction requires all covariates, so we will keep the other covariates 
# constant at their mean values.

col_newdata_t <- data.frame(
  dist      = mean(lontra_unmarkedMultFrame@siteCovs$dist,  na.rm = TRUE),
  dif_season = 1:4  
)

# Mean colonization estimates + 95% CI
col_pred <- predict(best_model, type = "col", newdata = col_newdata_t)

# Distance vs. colonization probability
col_df <- data.frame(
  dist = col_newdata_t$dist,
  Predicted = col_pred$Predicted,
  lower = col_pred$lower,
  upper = col_pred$upper
)

## Final data frame for plotting
col_df_t <- data.frame(
  col_newdata_t,
  Predicted = col_pred$Predicted,
  lower     = col_pred$lower,
  upper     = col_pred$upper
)

#Plotting
col_pred_plot <- ggplot(col_df_t, aes(x = as.factor(dif_season), y = Predicted)) +
  geom_point(size = 3, color = "black") + 
  geom_errorbar(aes(ymin = lower, ymax = upper), width = 0.2) + 
  labs(x = "Session", y = "Colonization probability (γ)") +
  geom_path() +
  theme_bw() +
  coord_cartesian(ylim = c(0, 1)) +
  theme(axis.text = element_text(size = 18), 
        axis.title = element_text(size = 20),
        axis.title.x = element_text(margin = margin(t = 15)), 
        axis.title.y = element_text(margin = margin(r = 20)))

print(col_pred_plot)
png("Graphs/col_tempo_plot.png", width = 10, height = 10, units = "in", res = 300)
dev.off()

#### EPSLON: EXTINCTION PROBABILITY ####
## --- NEWDATA para extinção (ε) ---
ext_newdata_t <- data.frame(
  dist      = mean(lontra_unmarkedMultFrame@siteCovs$dist,  na.rm = TRUE),
  dif_season = 1:4
)

## --- Predictions with the best model ---
ext_pred <- predict(best_model, type = "ext", newdata = ext_newdata_t)

## Extinction
ext_df <- data.frame(
  dist = ext_newdata_t$dist,
  Predicted = ext_pred$Predicted,
  lower = ext_pred$lower,
  upper = ext_pred$upper
)

## Data frame final
ext_df_t <- data.frame(
  ext_newdata_t,
  Predicted = ext_pred$Predicted,
  lower     = ext_pred$lower,
  upper     = ext_pred$upper
)


## Plotting
ext_pred_plot <- ggplot(ext_df_t, 
                        aes(x = factor(dif_season, levels = 1:5),
                            y = Predicted)) +
  geom_errorbar(aes(ymin = lower, ymax = upper), width = 0.15) +
  geom_point(size = 3) +
  geom_line(linewidth = 1.1) +
  labs(x = "", y = "Extinction probability (ε)") +
  coord_cartesian(ylim = c(0, 1)) +
  theme_bw() +
  theme(axis.text = element_text(size = 18),
        axis.title = element_text(size = 20),
        axis.title.x = element_text(margin = margin(t = 15)),
        axis.title.y = element_text(margin = margin(r = 20)))

print(ext_pred_plot)
png("Graphs/ext_tempo_plot.png", width = 10, height = 10, units = "in", res = 300)
dev.off()

#Merge the graphs
combo_cow <- plot_grid(
  psi_pred_plot, col_pred_plot, ext_pred_plot,
  labels = c("A", "B", "C"),
  nrow = 1, align = "hv"  # increase/decrease by 0.08 as you wish
)

print (combo_cow)

ggplot2::ggsave("Graphs/probabilities.png",
                combo_cow, width = 20, height = 5, units = "in", dpi = 300)


#### DISTANCE PLOT ####
## Assuming you have already obtained 'best_index' and 'best_model' as before:
## best_index <- which.min(AICTab$AICc)
## best_model <- Cand.mod[[best_index]]

## 1) Distance sequence (x-axis of the plot)
dist_seq <- seq(
  min(lontra_unmarkedMultFrame@siteCovs$dist, na.rm = TRUE),
  max(lontra_unmarkedMultFrame@siteCovs$dist, na.rm = TRUE),
  length.out = 200
)

## 2) newdata for γ and ε
## >>> Include here ONLY the covariates that appear in γ/ε in your models <<<
## Common example (adjust to your case): dist + Veg + Antro + dif_vel + dif_turb
nd_gamma_epsilon <- data.frame(
  dist     = dist_seq,
  Veg      = mean(lontra_unmarkedMultFrame@siteCovs$Veg,   na.rm = TRUE),
  dif_vel  = mean(lontra_unmarkedMultFrame@yearlySiteCovs$dif_vel,  na.rm = TRUE),
  dif_turb = mean(lontra_unmarkedMultFrame@yearlySiteCovs$dif_turb, na.rm = TRUE)
)

## 3) Predictions
## γ (colonization)
pred_col <- predict(best_model, type = "col", newdata = nd_gamma_epsilon)

gamma_df <- data.frame(
  dist      = dist_seq,
  Predicted = pred_col$Predicted,
  lower     = pred_col$lower,
  upper     = pred_col$upper
)

## ε (extinction)
pred_ext <- predict(best_model, type = "ext", newdata = nd_gamma_epsilon)

epsilon_df <- data.frame(
  dist      = dist_seq,
  Predicted = pred_ext$Predicted,
  lower     = pred_ext$lower,
  upper     = pred_ext$upper
)

## 4) Plots

gamma_plot <- ggplot(gamma_df, aes(x = dist, y = Predicted)) +
  geom_ribbon(aes(ymin = lower, ymax = upper), alpha = 0.3, linetype = "dashed") +
  geom_line(size = 1.25) +
  labs(x = "Distance (scaled)", y = "Colonization probability (γ)") +
  theme_bw() +
  theme(plot.margin = unit(c(1, 1, 1, 1), "cm"))+
  coord_cartesian(ylim = c(0, 1)) +
  theme(axis.text = element_text(size = 18),
        axis.title = element_text(size = 20))

epsilon_plot <- ggplot(epsilon_df, aes(x = dist, y = Predicted)) +
  geom_ribbon(aes(ymin = lower, ymax = upper), alpha = 0.3, linetype = "dashed") +
  geom_line(size = 1.25) +
  labs(x = "", y = "Extinction probability (ε)") +
  theme_bw() +
  theme(plot.margin = unit(c(1, 1, 1, 1), "cm"))+
  coord_cartesian(ylim = c(0, 1)) +
  theme(axis.text = element_text(size = 18),
        axis.title = element_text(size = 20))

gamma_plot
epsilon_plot

combo_cow <- plot_grid(
  psi_plot, gamma_plot, epsilon_plot,
  labels = c("A", "B", "C"),
  nrow = 1, align = "hv" 
)

combo_cow
png("Graphs/distance_plot.png", width = 20, height = 5, units = "in", res = 300)
dev.off()
