# Supplementary material for: Can a Top Predator Persist After One of the World's Largest Mining Dam Failures? Occupancy Dynamics of the Neotropical Otter in Brazil's Paraopeba River
Source: Ecol Evol. 2026 Apr 7;16(4):e73366. doi: 10.1002/ece3.73366 (PMC13054238; doi:10.1002/ece3.73366)
Supplement: Supplementary file 1 — Data S1: ece373366‐sup‐0001‐Supinfo.zip. [file ECE3-16-e73366-s001.zip › ModAverage_Calcutation.R]

# PAcotes auxiliares

library(AICcmodavg)
library(reshape2)

ModAvg_Global <- function(models, c.hat){
  
  
  ###### Ocupacao #####
  
  # Recuperando informacoes gerais sobre a lista de modelos
  
  NTrans <- dim(models[[1]]@smoothed)[3]
  NSessions <- dim(models[[1]]@smoothed)[2]
  Nmodels <- length(models)
  
  # Criando um array vazio para salvar as probabilidades de ocupacao por transecto, sessao e modelo
  
  ProbOc <- array(data = NA, dim = c(NTrans,NSessions,Nmodels), 
                  dimnames = list(Transectos = paste0("Transectos ",1:NTrans),
                                  Sessoes = paste0("Sessao ",1:NSessions),
                                  Modelos = paste0("Modelo ",1:Nmodels)))
  
  # Preenchendo o array
  
  for(mm in 1:Nmodels){
    
    ProbOc[,,mm] <- t(sapply(1:NTrans, function(x) models[[mm]]@smoothed[2,,x]))
    
  }
  
  # Calculando AIC dos modelos
  
  AICTab <- aictab(cand.set = models, c.hat=c.hat)
  QAICcWt = AICTab[as.character(1:nrow(AICTab)),6] # Recuperando os pesos de cada modelo
  
  # Calculando a probabilidade de ocupação ponderada pelo peso de AIC de cada sessao/transecto
  
  ProbOc_Pond <- ProbOc
  Erro_Pond <- t(sapply(1:Nmodels, function(x) models[[x]]@smoothed.mean.bsse[2,]))
  
  for(mm in 1:Nmodels){
    
    ProbOc_Pond[,,mm] <- ProbOc_Pond[,,mm]*QAICcWt[mm]
    Erro_Pond[mm,] <- Erro_Pond[mm,]*QAICcWt[mm]
  }
  
  
  ProbOc_Pond <- apply(ProbOc_Pond, c(1,2), sum)
  Erro_Pond <- apply(Erro_Pond, 2, sum)
  
  # Calculando a probabilida de ocupaçao geral por sessão
  
  ProbOc_Pond_Sessao <- apply(ProbOc_Pond, 2, mean)
  
  predicted_occupancy <- data.frame(year = 1:NSessions,
                                    predicted = ProbOc_Pond_Sessao,
                                    SE = Erro_Pond,
                                    CImin = ProbOc_Pond_Sessao-1.96*Erro_Pond,
                                    CImax = ProbOc_Pond_Sessao+1.96*Erro_Pond)
  
  predicted_occupancy$CImin <- ifelse(predicted_occupancy$CImin < 0, 0, predicted_occupancy$CImin)
  predicted_occupancy$CImax <- ifelse(predicted_occupancy$CImax > 1, 1, predicted_occupancy$CImax)
  
  
  ProbOc_Pond <- melt(ProbOc_Pond)
  colnames(ProbOc_Pond)[3] <- "Predicted"
  
  return(list(RawProOc = ProbOc,
              PondProOc = ProbOc_Pond,
              predicted_occupancy = predicted_occupancy))
  
  Boot_results[[1]]
  
  coeffs(Cand.mod[[1]])
    
  
}
