# Supplementary material for: Can a Top Predator Persist After One of the World's Largest Mining Dam Failures? Occupancy Dynamics of the Neotropical Otter in Brazil's Paraopeba River
Source: Ecol Evol. 2026 Apr 7;16(4):e73366. doi: 10.1002/ece3.73366 (PMC13054238; doi:10.1002/ece3.73366)
Supplement: Supplementary file 1 — Data S1: ece373366‐sup‐0001‐Supinfo.zip. [file ECE3-16-e73366-s001.zip › Occurrence-matrix.csv]

C1	C2	C3	CNA1	C4	C5	C6	CNA2	C7	C8	C9	C10	C11	C12	C13	C14	C15	C16	CNA3	CNA4	VE1	VE2	VE3	VENA1	VE4	VE5	VE6	VENA2	VE7	VE8	VE9	VE10	VE11	VE12	VE13	VE14	VE15	VE16	VENA3	VENA4	dist	Veg	vel1	vel2	vel3	vel4	vel5	turb1	turb2	turb3
0	0	0	NA	0	0	0	NA	0	0	0	0	0	1	0	0	1	1	NA	NA	3	3	3	3	3	3	3	3	4	4	4	4	4	4	4	4	2	2	2	2	-95824.72	21.44897781	0.25	0.91	0.71	0.73	0.48	188	114.18	352.53
0	0	1	NA	0	0	1	NA	0	0	0	0	0	0	0	0	0	1	NA	NA	3	3	3	3	3	3	3	3	4	4	4	4	4	4	4	4	2	2	2	2	-92303.23	58.64366149	0.23	0.82	0.53	0.7	0.36	124.69	89.9	408.57
1	1	1	NA	0	0	1	NA	0	1	0	0	0	0	0	1	1	1	NA	NA	3	3	3	3	3	3	3	3	4	4	4	4	4	4	4	4	2	2	2	2	-89177.22	26.84486622	0.22	0.76	0.87	0.52	0.44	216.33	78.96	398.98
0	1	1	NA	0	0	0	NA	0	0	0	1	0	0	0	0	0	0	NA	NA	3	3	3	3	3	3	3	3	4	4	4	4	4	4	4	4	2	2	2	2	-86137.67	17.14539155	0.17	0.82	0.91	0.81	0.38	233.27	69.18	426.51
0	0	1	NA	1	0	0	NA	0	0	0	0	0	0	0	0	0	0	NA	NA	3	3	3	3	3	3	3	3	4	4	4	4	4	4	4	4	2	2	2	2	-82897.28	25.75317767	0.32	0.63	0.59	0.76	0.32	153.64	71.16	507.23
0	1	1	NA	0	1	0	NA	0	0	0	0	1	1	0	1	1	0	NA	NA	3	3	3	3	3	3	3	3	4	4	4	4	4	4	4	4	2	2	2	2	30287.58	12.13112984	0.23	0.51	0.74	0.55	0.5	124	91.41	469.14
0	0	0	NA	0	1	0	NA	1	1	0	1	1	1	1	1	1	0	NA	NA	3	3	3	3	3	3	3	3	4	4	4	4	4	4	4	4	2	2	2	2	33110.36	20.77412446	0.08	0.36	0.62	0.5	0.39	74.66	93.73	485.32
1	1	1	NA	1	1	1	NA	1	0	0	1	0	0	1	1	0	1	NA	NA	3	3	3	3	3	3	3	3	4	4	4	4	4	4	4	4	2	2	2	2	36159.3	10.93875471	0.25	0.26	0.56	0.49	0.33	244.64	89.73	459.48
1	1	1	NA	1	1	0	NA	0	1	1	1	0	0	1	0	0	0	NA	NA	3	3	3	3	3	3	3	3	4	4	4	4	4	4	4	4	2	2	2	2	39028.12	45.6161805	0.32	0.2	0.44	0.41	0.32	197.55	89.46	455.16
0	0	0	NA	1	1	1	NA	1	1	0	1	1	0	1	1	1	0	NA	NA	3	3	3	3	3	3	3	3	4	4	4	4	4	4	4	4	2	2	2	2	42002.8	16.00116135	0.11	0.12	0.36	0.29	0.38	51.22	79.5	438.09
0	1	1	NA	0	1	1	NA	0	0	0	0	0	1	0	0	1	1	NA	NA	3	3	3	3	3	3	3	3	4	4	4	4	4	4	4	4	2	2	2	2	115180.1	15.33620656	0.5	0.6	0.6	0.55	0.33	42.44	135.72	334.92
1	1	1	NA	1	1	1	NA	1	1	1	1	1	0	0	1	1	0	NA	NA	3	3	3	3	3	3	3	3	4	4	4	4	4	4	4	4	2	2	2	2	118066.12	21.29469624	0.29	0.52	0.62	0.5	0.18	46.87	146.34	335.5
0	0	0	NA	0	1	1	NA	0	0	1	0	0	0	0	0	0	0	NA	NA	3	3	3	3	3	3	3	3	4	4	4	4	4	4	4	4	2	2	2	2	121143.95	4.038569455	0.27	0.53	0.67	0.64	0.19	46.27	133.19	347.42
1	1	1	NA	1	0	0	NA	0	0	0	0	0	0	0	0	1	0	NA	NA	3	3	3	3	3	3	3	3	4	4	4	4	4	4	4	4	2	2	2	2	124118.61	14.11769548	0.4	0.5	0.64	0.7	0.24	50.05	136.51	350.58
0	0	1	NA	0	1	0	NA	0	0	1	1	0	0	1	0	1	0	NA	NA	3	3	3	3	3	3	3	3	4	4	4	4	4	4	4	4	2	2	2	2	127099.36	30.04319055	0.52	0.69	0.74	0.85	0.3	47.08	129.46	370.42
1	0	1	NA	0	1	1	NA	0	0	0	0	0	0	0	0	0	0	NA	NA	3	3	3	3	3	3	3	3	4	4	4	4	4	4	4	4	2	2	2	2	269125.04	41.66630385	0.12	0.07	0.16	0.16	0.26	40.49	155.57	219.5
0	0	1	NA	0	0	0	NA	0	0	0	0	0	0	0	0	0	0	NA	NA	3	3	3	3	3	3	3	3	4	4	4	4	4	4	4	4	2	2	2	2	272140.67	56.11702661	0.17	0.08	0.26	0.12	0.24	31.05	136.51	163.02
0	0	0	NA	0	0	0	NA	0	0	0	0	0	0	0	0	0	1	NA	NA	3	3	3	3	3	3	3	3	4	4	4	4	4	4	4	4	2	2	2	2	275021.05	7.673901823	0.15	0.13	0.17	0.15	0.19	38.84	96.07	145.08
0	0	1	NA	0	0	1	NA	0	1	0	1	0	0	0	0	1	1	NA	NA	3	3	3	3	3	3	3	3	4	4	4	4	4	4	4	4	2	2	2	2	278214.42	27.82961169	0.15	0.18	0.12	0.22	0.19	57.85	72.06	143.17
0	0	0	NA	0	0	1	NA	0	0	0	0	0	0	0	0	1	0	NA	NA	3	3	3	3	3	3	3	3	4	4	4	4	4	4	4	4	2	2	2	2	280849.61	17.32639374	0.16	0.18	0.16	0.13	0.35	11.22	56.11	240.58
0	0	0	NA	0	0	0	NA	0	0	0	0	0	0	0	0	0	0	NA	NA	3	3	3	3	3	3	3	3	4	4	4	4	4	4	4	4	2	2	2	2	368072.39	0	0.17	0.1	0.22	0.19	0.31	2.23	19.48	98.24
0	0	0	NA	0	0	0	NA	0	0	0	0	0	0	0	0	0	0	NA	NA	3	3	3	3	3	3	3	3	4	4	4	4	4	4	4	4	2	2	2	2	370981.35	0.566801184	0.16	0.11	0.19	0.24	0.33	2.02	17.18	72.87
0	0	1	NA	0	0	0	NA	0	0	0	0	0	0	0	0	0	0	NA	NA	3	3	3	3	3	3	3	3	4	4	4	4	4	4	4	4	2	2	2	2	373840.01	2.371520188	0.13	0.1	0.24	0.23	0.38	3.13	16.3	35.52
0	0	0	NA	0	0	0	NA	0	0	0	0	0	0	0	0	0	0	NA	NA	3	3	3	3	3	3	3	3	4	4	4	4	4	4	4	4	2	2	2	2	376388.29	4.56194657	0.15	0.12	0.17	0.14	0.37	50.45	16.83	84.23
0	0	0	NA	0	0	0	NA	0	0	0	0	0	0	0	0	0	0	NA	NA	3	3	3	3	3	3	3	3	4	4	4	4	4	4	4	4	2	2	2	2	379371.67	0	0.13	0.08	0.16	0.21	0.35	1.83	18.44	46.76
[truncated: 7 more columns]
